# Supplementary material for: Global atmospheric methane uptake by upland tree woody surfaces
Source: Nature. 2024 Jul 24;631(8022):796–800. doi: 10.1038/s41586-024-07592-w (PMC11269171; doi:10.1038/s41586-024-07592-w)
Supplement: Supplementary file 2 — Source Data Fig. 1 [file 41586_2024_7592_MOESM2_ESM.xlsx]

## Sheet: Fig1_data
Location	Species	Plot_no	Height	Tree_no	Stem_flux
Cuniã (Br)	Multiple sp.	1	0.35	tree_1	17.078
Cuniã (Br)	Multiple sp.	1	0.35	tree_10	5.987
Cuniã (Br)	Multiple sp.	1	0.35	tree_11	0
Cuniã (Br)	Multiple sp.	1	0.35	tree_12	6.751
Cuniã (Br)	Multiple sp.	1	0.35	tree_13	0
Cuniã (Br)	Multiple sp.	1	0.35	tree_14	0
Cuniã (Br)	Multiple sp.	1	0.35	tree_15	30.587
Cuniã (Br)	Multiple sp.	1	0.35	tree_16	0
Cuniã (Br)	Multiple sp.	1	0.35	tree_17	0.925
Cuniã (Br)	Multiple sp.	1	0.35	tree_18	0.802
Cuniã (Br)	Multiple sp.	1	0.35	tree_19	0
Cuniã (Br)	Multiple sp.	1	0.35	tree_2	30.488
Cuniã (Br)	Multiple sp.	1	0.35	tree_20	0
Cuniã (Br)	Multiple sp.	1	0.35	tree_21	56.347
Cuniã (Br)	Multiple sp.	1	0.35	tree_22	-0.434
Cuniã (Br)	Multiple sp.	1	0.35	tree_23	3.802
Cuniã (Br)	Multiple sp.	1	0.35	tree_24	15.102
Cuniã (Br)	Multiple sp.	1	0.35	tree_25	0
Cuniã (Br)	Multiple sp.	1	0.35	tree_26	19.939
Cuniã (Br)	Multiple sp.	1	0.35	tree_27	0
Cuniã (Br)	Multiple sp.	1	0.35	tree_28	0
Cuniã (Br)	Multiple sp.	1	0.35	tree_29	0
Cuniã (Br)	Multiple sp.	1	0.35	tree_3	0
Cuniã (Br)	Multiple sp.	1	0.35	tree_30	0
Cuniã (Br)	Multiple sp.	1	0.35	tree_31	15.907
Cuniã (Br)	Multiple sp.	1	0.35	tree_32	15.544
Cuniã (Br)	Multiple sp.	1	0.35	tree_33	0
Cuniã (Br)	Multiple sp.	1	0.35	tree_34	38.902
Cuniã (Br)	Multiple sp.	1	0.35	tree_35	0
Cuniã (Br)	Multiple sp.	1	0.35	tree_36	0
Cuniã (Br)	Multiple sp.	1	0.35	tree_37	0
Cuniã (Br)	Multiple sp.	1	0.35	tree_38	0
Cuniã (Br)	Multiple sp.	1	0.35	tree_39	0
Cuniã (Br)	Multiple sp.	1	0.35	tree_4	0
Cuniã (Br)	Multiple sp.	1	0.35	tree_40	21.884
Cuniã (Br)	Multiple sp.	1	0.35	tree_41	0
Cuniã (Br)	Multiple sp.	1	0.35	tree_42	45.809
Cuniã (Br)	Multiple sp.	1	0.35	tree_43	0
Cuniã (Br)	Multiple sp.	1	0.35	tree_44	-15.447
Cuniã (Br)	Multiple sp.	1	0.35	tree_45	-7.248
Cuniã (Br)	Multiple sp.	1	0.35	tree_46	0
Cuniã (Br)	Multiple sp.	1	0.35	tree_47	0
Cuniã (Br)	Multiple sp.	1	0.35	tree_48	0
Cuniã (Br)	Multiple sp.	1	0.35	tree_49	18.082
Cuniã (Br)	Multiple sp.	1	0.35	tree_5	0
Cuniã (Br)	Multiple sp.	1	0.35	tree_50	0.887
Cuniã (Br)	Multiple sp.	1	0.35	tree_6	18.755
Cuniã (Br)	Multiple sp.	1	0.35	tree_7	0
Cuniã (Br)	Multiple sp.	1	0.35	tree_8	0
Cuniã (Br)	Multiple sp.	1	0.35	tree_9	0
Cuniã (Br)	Multiple sp.	1	0.75	tree_1	0
Cuniã (Br)	Multiple sp.	1	0.75	tree_10	0
Cuniã (Br)	Multiple sp.	1	0.75	tree_11	0
Cuniã (Br)	Multiple sp.	1	0.75	tree_12	1.742
Cuniã (Br)	Multiple sp.	1	0.75	tree_13	0
Cuniã (Br)	Multiple sp.	1	0.75	tree_14	0
Cuniã (Br)	Multiple sp.	1	0.75	tree_15	0
Cuniã (Br)	Multiple sp.	1	0.75	tree_16	0
Cuniã (Br)	Multiple sp.	1	0.75	tree_17	0
Cuniã (Br)	Multiple sp.	1	0.75	tree_18	0
Cuniã (Br)	Multiple sp.	1	0.75	tree_19	-26.45
Cuniã (Br)	Multiple sp.	1	0.75	tree_2	18.461
Cuniã (Br)	Multiple sp.	1	0.75	tree_20	0
Cuniã (Br)	Multiple sp.	1	0.75	tree_21	16.751
Cuniã (Br)	Multiple sp.	1	0.75	tree_22	0
Cuniã (Br)	Multiple sp.	1	0.75	tree_23	0
Cuniã (Br)	Multiple sp.	1	0.75	tree_24	6.712
Cuniã (Br)	Multiple sp.	1	0.75	tree_25	0
Cuniã (Br)	Multiple sp.	1	0.75	tree_26	2.034
Cuniã (Br)	Multiple sp.	1	0.75	tree_27	0
Cuniã (Br)	Multiple sp.	1	0.75	tree_28	0
Cuniã (Br)	Multiple sp.	1	0.75	tree_29	0
Cuniã (Br)	Multiple sp.	1	0.75	tree_3	0
Cuniã (Br)	Multiple sp.	1	0.75	tree_30	0
Cuniã (Br)	Multiple sp.	1	0.75	tree_31	0.661
Cuniã (Br)	Multiple sp.	1	0.75	tree_32	0
Cuniã (Br)	Multiple sp.	1	0.75	tree_33	0
Cuniã (Br)	Multiple sp.	1	0.75	tree_34	3.861
Cuniã (Br)	Multiple sp.	1	0.75	tree_35	0
Cuniã (Br)	Multiple sp.	1	0.75	tree_36	0
Cuniã (Br)	Multiple sp.	1	0.75	tree_37	0
Cuniã (Br)	Multiple sp.	1	0.75	tree_38	0
Cuniã (Br)	Multiple sp.	1	0.75	tree_39	0
Cuniã (Br)	Multiple sp.	1	0.75	tree_4	0
Cuniã (Br)	Multiple sp.	1	0.75	tree_40	7.876
Cuniã (Br)	Multiple sp.	1	0.75	tree_41	0
Cuniã (Br)	Multiple sp.	1	0.75	tree_42	99.761
Cuniã (Br)	Multiple sp.	1	0.75	tree_43	0
Cuniã (Br)	Multiple sp.	1	0.75	tree_44	-20.65
Cuniã (Br)	Multiple sp.	1	0.75	tree_45	-24.192
Cuniã (Br)	Multiple sp.	1	0.75	tree_46	0
Cuniã (Br)	Multiple sp.	1	0.75	tree_47	0
Cuniã (Br)	Multiple sp.	1	0.75	tree_48	0
Cuniã (Br)	Multiple sp.	1	0.75	tree_49	5.876
Cuniã (Br)	Multiple sp.	1	0.75	tree_5	-110.323
Cuniã (Br)	Multiple sp.	1	0.75	tree_50	0
Cuniã (Br)	Multiple sp.	1	0.75	tree_6	0
Cuniã (Br)	Multiple sp.	1	0.75	tree_7	0
Cuniã (Br)	Multiple sp.	1	0.75	tree_8	0
Cuniã (Br)	Multiple sp.	1	0.75	tree_9	0
Cuniã (Br)	Multiple sp.	1	1.15	tree_1	-22.336
Cuniã (Br)	Multiple sp.	1	1.15	tree_10	0
Cuniã (Br)	Multiple sp.	1	1.15	tree_11	0
Cuniã (Br)	Multiple sp.	1	1.15	tree_12	0
Cuniã (Br)	Multiple sp.	1	1.15	tree_13	-15.467
Cuniã (Br)	Multiple sp.	1	1.15	tree_14	0
Cuniã (Br)	Multiple sp.	1	1.15	tree_15	0
Cuniã (Br)	Multiple sp.	1	1.15	tree_16	0
Cuniã (Br)	Multiple sp.	1	1.15	tree_17	0
Cuniã (Br)	Multiple sp.	1	1.15	tree_18	-10.871
Cuniã (Br)	Multiple sp.	1	1.15	tree_19	-159.447
Cuniã (Br)	Multiple sp.	1	1.15	tree_2	2.165
Cuniã (Br)	Multiple sp.	1	1.15	tree_20	-26.274
Cuniã (Br)	Multiple sp.	1	1.15	tree_21	5.861
Cuniã (Br)	Multiple sp.	1	1.15	tree_22	-89.147
Cuniã (Br)	Multiple sp.	1	1.15	tree_23	-98.761
Cuniã (Br)	Multiple sp.	1	1.15	tree_24	0.961
Cuniã (Br)	Multiple sp.	1	1.15	tree_25	0
Cuniã (Br)	Multiple sp.	1	1.15	tree_26	0
Cuniã (Br)	Multiple sp.	1	1.15	tree_27	0
Cuniã (Br)	Multiple sp.	1	1.15	tree_28	-135.876
Cuniã (Br)	Multiple sp.	1	1.15	tree_29	0
Cuniã (Br)	Multiple sp.	1	1.15	tree_3	-231.078
Cuniã (Br)	Multiple sp.	1	1.15	tree_30	0
Cuniã (Br)	Multiple sp.	1	1.15	tree_31	-47.876
Cuniã (Br)	Multiple sp.	1	1.15	tree_32	-75.851
Cuniã (Br)	Multiple sp.	1	1.15	tree_33	-139.875
Cuniã (Br)	Multiple sp.	1	1.15	tree_34	-106.359
Cuniã (Br)	Multiple sp.	1	1.15	tree_35	-119.651
Cuniã (Br)	Multiple sp.	1	1.15	tree_36	-28.711
Cuniã (Br)	Multiple sp.	1	1.15	tree_37	-5.713
Cuniã (Br)	Multiple sp.	1	1.15	tree_38	0
Cuniã (Br)	Multiple sp.	1	1.15	tree_39	0
Cuniã (Br)	Multiple sp.	1	1.15	tree_4	-96.233
Cuniã (Br)	Multiple sp.	1	1.15	tree_40	0
Cuniã (Br)	Multiple sp.	1	1.15	tree_41	0
Cuniã (Br)	Multiple sp.	1	1.15	tree_42	-9.675
Cuniã (Br)	Multiple sp.	1	1.15	tree_43	-43.22
Cuniã (Br)	Multiple sp.	1	1.15	tree_44	-123.815
Cuniã (Br)	Multiple sp.	1	1.15	tree_45	-75.761
Cuniã (Br)	Multiple sp.	1	1.15	tree_46	0
Cuniã (Br)	Multiple sp.	1	1.15	tree_47	0
Cuniã (Br)	Multiple sp.	1	1.15	tree_48	-17.734
Cuniã (Br)	Multiple sp.	1	1.15	tree_49	1.043
Cuniã (Br)	Multiple sp.	1	1.15	tree_5	-117.907
Cuniã (Br)	Multiple sp.	1	1.15	tree_50	-58.133
Cuniã (Br)	Multiple sp.	1	1.15	tree_6	0
Cuniã (Br)	Multiple sp.	1	1.15	tree_7	-18.661
Cuniã (Br)	Multiple sp.	1	1.15	tree_8	2.365
Cuniã (Br)	Multiple sp.	1	1.15	tree_9	0
Cuniã (Br)	Multiple sp.	1	1.55	tree_1	-10.278
Cuniã (Br)	Multiple sp.	1	1.55	tree_10	-22.876
Cuniã (Br)	Multiple sp.	1	1.55	tree_11	0
Cuniã (Br)	Multiple sp.	1	1.55	tree_12	-21.751
Cuniã (Br)	Multiple sp.	1	1.55	tree_13	-76.784
Cuniã (Br)	Multiple sp.	1	1.55	tree_14	-3.22
Cuniã (Br)	Multiple sp.	1	1.55	tree_15	0
Cuniã (Br)	Multiple sp.	1	1.55	tree_16	0
Cuniã (Br)	Multiple sp.	1	1.55	tree_17	-15.752
Cuniã (Br)	Multiple sp.	1	1.55	tree_18	-15.764
Cuniã (Br)	Multiple sp.	1	1.55	tree_19	-169.324
Cuniã (Br)	Multiple sp.	1	1.55	tree_2	-23.944
Cuniã (Br)	Multiple sp.	1	1.55	tree_20	-24.56
Cuniã (Br)	Multiple sp.	1	1.55	tree_21	0
Cuniã (Br)	Multiple sp.	1	1.55	tree_22	-158.177
Cuniã (Br)	Multiple sp.	1	1.55	tree_23	-140.751
Cuniã (Br)	Multiple sp.	1	1.55	tree_24	-78.761
Cuniã (Br)	Multiple sp.	1	1.55	tree_25	-3.01
Cuniã (Br)	Multiple sp.	1	1.55	tree_26	-35.717
Cuniã (Br)	Multiple sp.	1	1.55	tree_27	0
Cuniã (Br)	Multiple sp.	1	1.55	tree_28	-160.176
Cuniã (Br)	Multiple sp.	1	1.55	tree_29	-53.086
Cuniã (Br)	Multiple sp.	1	1.55	tree_3	-196.913
Cuniã (Br)	Multiple sp.	1	1.55	tree_30	0
Cuniã (Br)	Multiple sp.	1	1.55	tree_31	-56.987
Cuniã (Br)	Multiple sp.	1	1.55	tree_32	-61.113
Cuniã (Br)	Multiple sp.	1	1.55	tree_33	-145.876
Cuniã (Br)	Multiple sp.	1	1.55	tree_34	-145.542
Cuniã (Br)	Multiple sp.	1	1.55	tree_35	-135.865
Cuniã (Br)	Multiple sp.	1	1.55	tree_36	-8.616
Cuniã (Br)	Multiple sp.	1	1.55	tree_37	-7.754
Cuniã (Br)	Multiple sp.	1	1.55	tree_38	0
Cuniã (Br)	Multiple sp.	1	1.55	tree_39	0
Cuniã (Br)	Multiple sp.	1	1.55	tree_4	-92.348
Cuniã (Br)	Multiple sp.	1	1.55	tree_40	-39.875
Cuniã (Br)	Multiple sp.	1	1.55	tree_41	0
Cuniã (Br)	Multiple sp.	1	1.55	tree_42	-0.46
Cuniã (Br)	Multiple sp.	1	1.55	tree_43	-63.743
Cuniã (Br)	Multiple sp.	1	1.55	tree_44	-135.453
Cuniã (Br)	Multiple sp.	1	1.55	tree_45	-57.859
Cuniã (Br)	Multiple sp.	1	1.55	tree_46	0
Cuniã (Br)	Multiple sp.	1	1.55	tree_47	0
Cuniã (Br)	Multiple sp.	1	1.55	tree_48	-18.567
Cuniã (Br)	Multiple sp.	1	1.55	tree_49	-10.758
Cuniã (Br)	Multiple sp.	1	1.55	tree_5	-116.785
Cuniã (Br)	Multiple sp.	1	1.55	tree_50	-65.514
Cuniã (Br)	Multiple sp.	1	1.55	tree_6	0
Cuniã (Br)	Multiple sp.	1	1.55	tree_7	-1.116
Cuniã (Br)	Multiple sp.	1	1.55	tree_8	-33.463
Cuniã (Br)	Multiple sp.	1	1.55	tree_9	0
Cuniã (Br)	Multiple sp.	1	1.95	tree_1	-19.876
Cuniã (Br)	Multiple sp.	1	1.95	tree_10	-17.763
Cuniã (Br)	Multiple sp.	1	1.95	tree_11	-5.981
Cuniã (Br)	Multiple sp.	1	1.95	tree_12	-6.074
Cuniã (Br)	Multiple sp.	1	1.95	tree_13	-73.794
Cuniã (Br)	Multiple sp.	1	1.95	tree_14	0
Cuniã (Br)	Multiple sp.	1	1.95	tree_15	0
Cuniã (Br)	Multiple sp.	1	1.95	tree_16	0
Cuniã (Br)	Multiple sp.	1	1.95	tree_17	-25.713
Cuniã (Br)	Multiple sp.	1	1.95	tree_18	-23.58
Cuniã (Br)	Multiple sp.	1	1.95	tree_19	-176.622
Cuniã (Br)	Multiple sp.	1	1.95	tree_2	-14.799
Cuniã (Br)	Multiple sp.	1	1.95	tree_20	-30.513
Cuniã (Br)	Multiple sp.	1	1.95	tree_21	-22.876
Cuniã (Br)	Multiple sp.	1	1.95	tree_22	-175.871
Cuniã (Br)	Multiple sp.	1	1.95	tree_23	-108.523
Cuniã (Br)	Multiple sp.	1	1.95	tree_24	-65.513
Cuniã (Br)	Multiple sp.	1	1.95	tree_25	-17.876
Cuniã (Br)	Multiple sp.	1	1.95	tree_26	-45.875
Cuniã (Br)	Multiple sp.	1	1.95	tree_27	0
Cuniã (Br)	Multiple sp.	1	1.95	tree_28	-134.871
Cuniã (Br)	Multiple sp.	1	1.95	tree_29	-88.761
Cuniã (Br)	Multiple sp.	1	1.95	tree_3	-183.384
Cuniã (Br)	Multiple sp.	1	1.95	tree_30	-39.871
Cuniã (Br)	Multiple sp.	1	1.95	tree_31	-49.861
Cuniã (Br)	Multiple sp.	1	1.95	tree_32	-69.897
Cuniã (Br)	Multiple sp.	1	1.95	tree_33	-130.981
Cuniã (Br)	Multiple sp.	1	1.95	tree_34	-158.082
Cuniã (Br)	Multiple sp.	1	1.95	tree_35	-120.129
Cuniã (Br)	Multiple sp.	1	1.95	tree_36	-25.871
Cuniã (Br)	Multiple sp.	1	1.95	tree_37	-3.121
Cuniã (Br)	Multiple sp.	1	1.95	tree_38	0
Cuniã (Br)	Multiple sp.	1	1.95	tree_39	0
Cuniã (Br)	Multiple sp.	1	1.95	tree_4	-127.049
Cuniã (Br)	Multiple sp.	1	1.95	tree_40	-45.792
Cuniã (Br)	Multiple sp.	1	1.95	tree_41	0
Cuniã (Br)	Multiple sp.	1	1.95	tree_42	-16.656
Cuniã (Br)	Multiple sp.	1	1.95	tree_43	-70.876
Cuniã (Br)	Multiple sp.	1	1.95	tree_44	-127.678
Cuniã (Br)	Multiple sp.	1	1.95	tree_45	-98.881
Cuniã (Br)	Multiple sp.	1	1.95	tree_46	0
Cuniã (Br)	Multiple sp.	1	1.95	tree_47	0
Cuniã (Br)	Multiple sp.	1	1.95	tree_48	-10.767
Cuniã (Br)	Multiple sp.	1	1.95	tree_49	-16.515
Cuniã (Br)	Multiple sp.	1	1.95	tree_5	-136.748
Cuniã (Br)	Multiple sp.	1	1.95	tree_50	-41.762
Cuniã (Br)	Multiple sp.	1	1.95	tree_6	0
Cuniã (Br)	Multiple sp.	1	1.95	tree_7	-47.861
Cuniã (Br)	Multiple sp.	1	1.95	tree_8	-46.876
Cuniã (Br)	Multiple sp.	1	1.95	tree_9	-29.876
Cuniã (Br)	Multiple sp.	2	0.35	tree_1	0
Cuniã (Br)	Multiple sp.	2	0.35	tree_10	0
Cuniã (Br)	Multiple sp.	2	0.35	tree_11	0
Cuniã (Br)	Multiple sp.	2	0.35	tree_12	0
Cuniã (Br)	Multiple sp.	2	0.35	tree_13	2.298
Cuniã (Br)	Multiple sp.	2	0.35	tree_14	1.971
Cuniã (Br)	Multiple sp.	2	0.35	tree_15	0
Cuniã (Br)	Multiple sp.	2	0.35	tree_16	0
Cuniã (Br)	Multiple sp.	2	0.35	tree_17	NA
Cuniã (Br)	Multiple sp.	2	0.35	tree_18	NA
Cuniã (Br)	Multiple sp.	2	0.35	tree_19	-2.185
Cuniã (Br)	Multiple sp.	2	0.35	tree_2	0
Cuniã (Br)	Multiple sp.	2	0.35	tree_20	0
Cuniã (Br)	Multiple sp.	2	0.35	tree_21	0
Cuniã (Br)	Multiple sp.	2	0.35	tree_22	0
Cuniã (Br)	Multiple sp.	2	0.35	tree_23	0
Cuniã (Br)	Multiple sp.	2	0.35	tree_24	0
Cuniã (Br)	Multiple sp.	2	0.35	tree_25	0
Cuniã (Br)	Multiple sp.	2	0.35	tree_26	39.861
Cuniã (Br)	Multiple sp.	2	0.35	tree_27	0
Cuniã (Br)	Multiple sp.	2	0.35	tree_28	0
Cuniã (Br)	Multiple sp.	2	0.35	tree_29	0
Cuniã (Br)	Multiple sp.	2	0.35	tree_3	14.957
Cuniã (Br)	Multiple sp.	2	0.35	tree_30	0
Cuniã (Br)	Multiple sp.	2	0.35	tree_31	0
Cuniã (Br)	Multiple sp.	2	0.35	tree_32	0
Cuniã (Br)	Multiple sp.	2	0.35	tree_33	0
Cuniã (Br)	Multiple sp.	2	0.35	tree_34	0
Cuniã (Br)	Multiple sp.	2	0.35	tree_35	0
Cuniã (Br)	Multiple sp.	2	0.35	tree_36	0
Cuniã (Br)	Multiple sp.	2	0.35	tree_37	0
Cuniã (Br)	Multiple sp.	2	0.35	tree_38	0
Cuniã (Br)	Multiple sp.	2	0.35	tree_39	26.508
Cuniã (Br)	Multiple sp.	2	0.35	tree_4	0
Cuniã (Br)	Multiple sp.	2	0.35	tree_40	0
Cuniã (Br)	Multiple sp.	2	0.35	tree_41	0
Cuniã (Br)	Multiple sp.	2	0.35	tree_42	0
Cuniã (Br)	Multiple sp.	2	0.35	tree_43	0
Cuniã (Br)	Multiple sp.	2	0.35	tree_44	18.205
Cuniã (Br)	Multiple sp.	2	0.35	tree_45	0
Cuniã (Br)	Multiple sp.	2	0.35	tree_46	0
Cuniã (Br)	Multiple sp.	2	0.35	tree_47	0
Cuniã (Br)	Multiple sp.	2	0.35	tree_48	6.666
Cuniã (Br)	Multiple sp.	2	0.35	tree_49	22.4
Cuniã (Br)	Multiple sp.	2	0.35	tree_5	0
Cuniã (Br)	Multiple sp.	2	0.35	tree_50	0
Cuniã (Br)	Multiple sp.	2	0.35	tree_6	0
Cuniã (Br)	Multiple sp.	2	0.35	tree_7	0
Cuniã (Br)	Multiple sp.	2	0.35	tree_8	-3.548
Cuniã (Br)	Multiple sp.	2	0.35	tree_9	20.024
Cuniã (Br)	Multiple sp.	2	0.75	tree_1	0
Cuniã (Br)	Multiple sp.	2	0.75	tree_10	0
Cuniã (Br)	Multiple sp.	2	0.75	tree_11	0
Cuniã (Br)	Multiple sp.	2	0.75	tree_12	0
Cuniã (Br)	Multiple sp.	2	0.75	tree_13	0
Cuniã (Br)	Multiple sp.	2	0.75	tree_14	0
Cuniã (Br)	Multiple sp.	2	0.75	tree_15	0
Cuniã (Br)	Multiple sp.	2	0.75	tree_16	0
Cuniã (Br)	Multiple sp.	2	0.75	tree_17	-59.675
Cuniã (Br)	Multiple sp.	2	0.75	tree_18	NA
Cuniã (Br)	Multiple sp.	2	0.75	tree_19	-3.229
Cuniã (Br)	Multiple sp.	2	0.75	tree_2	0
Cuniã (Br)	Multiple sp.	2	0.75	tree_20	0
Cuniã (Br)	Multiple sp.	2	0.75	tree_21	0
Cuniã (Br)	Multiple sp.	2	0.75	tree_22	0
Cuniã (Br)	Multiple sp.	2	0.75	tree_23	0
Cuniã (Br)	Multiple sp.	2	0.75	tree_24	0
Cuniã (Br)	Multiple sp.	2	0.75	tree_25	0
Cuniã (Br)	Multiple sp.	2	0.75	tree_26	13.986
Cuniã (Br)	Multiple sp.	2	0.75	tree_27	0
Cuniã (Br)	Multiple sp.	2	0.75	tree_28	-45.875
Cuniã (Br)	Multiple sp.	2	0.75	tree_29	0
Cuniã (Br)	Multiple sp.	2	0.75	tree_3	2.51
Cuniã (Br)	Multiple sp.	2	0.75	tree_30	4.871
Cuniã (Br)	Multiple sp.	2	0.75	tree_31	0
Cuniã (Br)	Multiple sp.	2	0.75	tree_32	0
Cuniã (Br)	Multiple sp.	2	0.75	tree_33	-6.603
Cuniã (Br)	Multiple sp.	2	0.75	tree_34	0
Cuniã (Br)	Multiple sp.	2	0.75	tree_35	0
Cuniã (Br)	Multiple sp.	2	0.75	tree_36	0
Cuniã (Br)	Multiple sp.	2	0.75	tree_37	0
Cuniã (Br)	Multiple sp.	2	0.75	tree_38	0
Cuniã (Br)	Multiple sp.	2	0.75	tree_39	7.713
Cuniã (Br)	Multiple sp.	2	0.75	tree_4	0
Cuniã (Br)	Multiple sp.	2	0.75	tree_40	-45.862
Cuniã (Br)	Multiple sp.	2	0.75	tree_41	0
Cuniã (Br)	Multiple sp.	2	0.75	tree_42	0
Cuniã (Br)	Multiple sp.	2	0.75	tree_43	0
Cuniã (Br)	Multiple sp.	2	0.75	tree_44	6.473
Cuniã (Br)	Multiple sp.	2	0.75	tree_45	0
Cuniã (Br)	Multiple sp.	2	0.75	tree_46	-79.06
Cuniã (Br)	Multiple sp.	2	0.75	tree_47	0
Cuniã (Br)	Multiple sp.	2	0.75	tree_48	0
Cuniã (Br)	Multiple sp.	2	0.75	tree_49	0
Cuniã (Br)	Multiple sp.	2	0.75	tree_5	0
Cuniã (Br)	Multiple sp.	2	0.75	tree_50	0
Cuniã (Br)	Multiple sp.	2	0.75	tree_6	0
Cuniã (Br)	Multiple sp.	2	0.75	tree_7	0
Cuniã (Br)	Multiple sp.	2	0.75	tree_8	-19.514
Cuniã (Br)	Multiple sp.	2	0.75	tree_9	8.829
Cuniã (Br)	Multiple sp.	2	1.15	tree_1	0
Cuniã (Br)	Multiple sp.	2	1.15	tree_10	0
Cuniã (Br)	Multiple sp.	2	1.15	tree_11	-18.785
Cuniã (Br)	Multiple sp.	2	1.15	tree_12	-49.875
Cuniã (Br)	Multiple sp.	2	1.15	tree_13	0
Cuniã (Br)	Multiple sp.	2	1.15	tree_14	-127.642
Cuniã (Br)	Multiple sp.	2	1.15	tree_15	-84.57
Cuniã (Br)	Multiple sp.	2	1.15	tree_16	-92.304
Cuniã (Br)	Multiple sp.	2	1.15	tree_17	-150.765
Cuniã (Br)	Multiple sp.	2	1.15	tree_18	-96.42
Cuniã (Br)	Multiple sp.	2	1.15	tree_19	-15.041
Cuniã (Br)	Multiple sp.	2	1.15	tree_2	-6.14
Cuniã (Br)	Multiple sp.	2	1.15	tree_20	-69.751
Cuniã (Br)	Multiple sp.	2	1.15	tree_21	-88.733
Cuniã (Br)	Multiple sp.	2	1.15	tree_22	0
Cuniã (Br)	Multiple sp.	2	1.15	tree_23	-67.862
Cuniã (Br)	Multiple sp.	2	1.15	tree_24	0
Cuniã (Br)	Multiple sp.	2	1.15	tree_25	-36.986
Cuniã (Br)	Multiple sp.	2	1.15	tree_26	4.986
Cuniã (Br)	Multiple sp.	2	1.15	tree_27	-3.986
Cuniã (Br)	Multiple sp.	2	1.15	tree_28	-120.518
Cuniã (Br)	Multiple sp.	2	1.15	tree_29	0
Cuniã (Br)	Multiple sp.	2	1.15	tree_3	0
Cuniã (Br)	Multiple sp.	2	1.15	tree_30	-269.751
Cuniã (Br)	Multiple sp.	2	1.15	tree_31	0
Cuniã (Br)	Multiple sp.	2	1.15	tree_32	0
Cuniã (Br)	Multiple sp.	2	1.15	tree_33	-83.6
Cuniã (Br)	Multiple sp.	2	1.15	tree_34	0
Cuniã (Br)	Multiple sp.	2	1.15	tree_35	0
Cuniã (Br)	Multiple sp.	2	1.15	tree_36	-90.389
Cuniã (Br)	Multiple sp.	2	1.15	tree_37	0
Cuniã (Br)	Multiple sp.	2	1.15	tree_38	0
Cuniã (Br)	Multiple sp.	2	1.15	tree_39	-88.547
Cuniã (Br)	Multiple sp.	2	1.15	tree_4	0
Cuniã (Br)	Multiple sp.	2	1.15	tree_40	212.401
Cuniã (Br)	Multiple sp.	2	1.15	tree_41	0
Cuniã (Br)	Multiple sp.	2	1.15	tree_42	0
Cuniã (Br)	Multiple sp.	2	1.15	tree_43	0
Cuniã (Br)	Multiple sp.	2	1.15	tree_44	0
Cuniã (Br)	Multiple sp.	2	1.15	tree_45	0
Cuniã (Br)	Multiple sp.	2	1.15	tree_46	-127.308
Cuniã (Br)	Multiple sp.	2	1.15	tree_47	-52.945
Cuniã (Br)	Multiple sp.	2	1.15	tree_48	0
Cuniã (Br)	Multiple sp.	2	1.15	tree_49	0
Cuniã (Br)	Multiple sp.	2	1.15	tree_5	0
Cuniã (Br)	Multiple sp.	2	1.15	tree_50	-91.503
Cuniã (Br)	Multiple sp.	2	1.15	tree_6	0
Cuniã (Br)	Multiple sp.	2	1.15	tree_7	-38.614
Cuniã (Br)	Multiple sp.	2	1.15	tree_8	-59.875
Cuniã (Br)	Multiple sp.	2	1.15	tree_9	0
Cuniã (Br)	Multiple sp.	2	1.55	tree_1	0
Cuniã (Br)	Multiple sp.	2	1.55	tree_10	0
Cuniã (Br)	Multiple sp.	2	1.55	tree_11	-25.736
Cuniã (Br)	Multiple sp.	2	1.55	tree_12	-52.851
Cuniã (Br)	Multiple sp.	2	1.55	tree_13	-25.875
Cuniã (Br)	Multiple sp.	2	1.55	tree_14	-139.051
Cuniã (Br)	Multiple sp.	2	1.55	tree_15	-120.498
Cuniã (Br)	Multiple sp.	2	1.55	tree_16	-85.651
Cuniã (Br)	Multiple sp.	2	1.55	tree_17	-182.651
Cuniã (Br)	Multiple sp.	2	1.55	tree_18	-110.714
Cuniã (Br)	Multiple sp.	2	1.55	tree_19	-16.685
Cuniã (Br)	Multiple sp.	2	1.55	tree_2	-10.244
Cuniã (Br)	Multiple sp.	2	1.55	tree_20	-55.614
Cuniã (Br)	Multiple sp.	2	1.55	tree_21	-94.714
Cuniã (Br)	Multiple sp.	2	1.55	tree_22	0
Cuniã (Br)	Multiple sp.	2	1.55	tree_23	-75.651
Cuniã (Br)	Multiple sp.	2	1.55	tree_24	0
Cuniã (Br)	Multiple sp.	2	1.55	tree_25	-47.064
Cuniã (Br)	Multiple sp.	2	1.55	tree_26	0
Cuniã (Br)	Multiple sp.	2	1.55	tree_27	-18.751
Cuniã (Br)	Multiple sp.	2	1.55	tree_28	-132.275
Cuniã (Br)	Multiple sp.	2	1.55	tree_29	0
Cuniã (Br)	Multiple sp.	2	1.55	tree_3	-116.472
Cuniã (Br)	Multiple sp.	2	1.55	tree_30	-278.761
Cuniã (Br)	Multiple sp.	2	1.55	tree_31	-5.862
Cuniã (Br)	Multiple sp.	2	1.55	tree_32	0
Cuniã (Br)	Multiple sp.	2	1.55	tree_33	-115.932
Cuniã (Br)	Multiple sp.	2	1.55	tree_34	-10.095
Cuniã (Br)	Multiple sp.	2	1.55	tree_35	0
Cuniã (Br)	Multiple sp.	2	1.55	tree_36	-86.643
Cuniã (Br)	Multiple sp.	2	1.55	tree_37	0
Cuniã (Br)	Multiple sp.	2	1.55	tree_38	-21.625
Cuniã (Br)	Multiple sp.	2	1.55	tree_39	-91.938
Cuniã (Br)	Multiple sp.	2	1.55	tree_4	0
Cuniã (Br)	Multiple sp.	2	1.55	tree_40	207.805
Cuniã (Br)	Multiple sp.	2	1.55	tree_41	0
Cuniã (Br)	Multiple sp.	2	1.55	tree_42	-45.875
Cuniã (Br)	Multiple sp.	2	1.55	tree_43	0
Cuniã (Br)	Multiple sp.	2	1.55	tree_44	-60.74
Cuniã (Br)	Multiple sp.	2	1.55	tree_45	-11.862
Cuniã (Br)	Multiple sp.	2	1.55	tree_46	-133.234
Cuniã (Br)	Multiple sp.	2	1.55	tree_47	-89.719
Cuniã (Br)	Multiple sp.	2	1.55	tree_48	0
Cuniã (Br)	Multiple sp.	2	1.55	tree_49	-144.207
Cuniã (Br)	Multiple sp.	2	1.55	tree_5	0
Cuniã (Br)	Multiple sp.	2	1.55	tree_50	-126.732
Cuniã (Br)	Multiple sp.	2	1.55	tree_6	0
Cuniã (Br)	Multiple sp.	2	1.55	tree_7	-45.751
Cuniã (Br)	Multiple sp.	2	1.55	tree_8	-74.359
Cuniã (Br)	Multiple sp.	2	1.55	tree_9	0
Cuniã (Br)	Multiple sp.	2	1.95	tree_1	0
Cuniã (Br)	Multiple sp.	2	1.95	tree_10	0
Cuniã (Br)	Multiple sp.	2	1.95	tree_11	-29.876
Cuniã (Br)	Multiple sp.	2	1.95	tree_12	-54.761
Cuniã (Br)	Multiple sp.	2	1.95	tree_13	-19.751
Cuniã (Br)	Multiple sp.	2	1.95	tree_14	-110.751
Cuniã (Br)	Multiple sp.	2	1.95	tree_15	-118.004
Cuniã (Br)	Multiple sp.	2	1.95	tree_16	-89.914
Cuniã (Br)	Multiple sp.	2	1.95	tree_17	-169.414
Cuniã (Br)	Multiple sp.	2	1.95	tree_18	-129.294
Cuniã (Br)	Multiple sp.	2	1.95	tree_19	-15.876
Cuniã (Br)	Multiple sp.	2	1.95	tree_2	-8.542
Cuniã (Br)	Multiple sp.	2	1.95	tree_20	-63.875
Cuniã (Br)	Multiple sp.	2	1.95	tree_21	-97.219
Cuniã (Br)	Multiple sp.	2	1.95	tree_22	-19.751
Cuniã (Br)	Multiple sp.	2	1.95	tree_23	-62.641
Cuniã (Br)	Multiple sp.	2	1.95	tree_24	0
Cuniã (Br)	Multiple sp.	2	1.95	tree_25	-44.514
Cuniã (Br)	Multiple sp.	2	1.95	tree_26	-12.862
Cuniã (Br)	Multiple sp.	2	1.95	tree_27	-19.876
Cuniã (Br)	Multiple sp.	2	1.95	tree_28	-145.861
Cuniã (Br)	Multiple sp.	2	1.95	tree_29	0
Cuniã (Br)	Multiple sp.	2	1.95	tree_3	-129.586
Cuniã (Br)	Multiple sp.	2	1.95	tree_30	-290.388
Cuniã (Br)	Multiple sp.	2	1.95	tree_31	-15.861
Cuniã (Br)	Multiple sp.	2	1.95	tree_32	-36.871
Cuniã (Br)	Multiple sp.	2	1.95	tree_33	-99.299
Cuniã (Br)	Multiple sp.	2	1.95	tree_34	-8.017
Cuniã (Br)	Multiple sp.	2	1.95	tree_35	0
Cuniã (Br)	Multiple sp.	2	1.95	tree_36	-84.5
Cuniã (Br)	Multiple sp.	2	1.95	tree_37	0
Cuniã (Br)	Multiple sp.	2	1.95	tree_38	-14.402
Cuniã (Br)	Multiple sp.	2	1.95	tree_39	-96.55
Cuniã (Br)	Multiple sp.	2	1.95	tree_4	-37.514
Cuniã (Br)	Multiple sp.	2	1.95	tree_40	-211.392
Cuniã (Br)	Multiple sp.	2	1.95	tree_41	0
Cuniã (Br)	Multiple sp.	2	1.95	tree_42	-38.517
Cuniã (Br)	Multiple sp.	2	1.95	tree_43	0
Cuniã (Br)	Multiple sp.	2	1.95	tree_44	-60.041
Cuniã (Br)	Multiple sp.	2	1.95	tree_45	-16.986
Cuniã (Br)	Multiple sp.	2	1.95	tree_46	-126.426
Cuniã (Br)	Multiple sp.	2	1.95	tree_47	-88.78
Cuniã (Br)	Multiple sp.	2	1.95	tree_48	-17.071
Cuniã (Br)	Multiple sp.	2	1.95	tree_49	-173.076
Cuniã (Br)	Multiple sp.	2	1.95	tree_5	0
Cuniã (Br)	Multiple sp.	2	1.95	tree_50	-96.146
Cuniã (Br)	Multiple sp.	2	1.95	tree_6	0
Cuniã (Br)	Multiple sp.	2	1.95	tree_7	-39.871
Cuniã (Br)	Multiple sp.	2	1.95	tree_8	-65.875
Cuniã (Br)	Multiple sp.	2	1.95	tree_9	-34.45
Gigante (Pa)	Heisteria concinna	1	0.3	H1	19.585
Gigante (Pa)	Heisteria concinna	1	0.75	H1	47.085
Gigante (Pa)	Heisteria concinna	1	1.3	H1	-44.79
Gigante (Pa)	Heisteria concinna	1	2	H1	-29.585
Gigante (Pa)	Heisteria concinna	13	0.3	H13	509.795
Gigante (Pa)	Heisteria concinna	13	0.75	H13	123.75
Gigante (Pa)	Heisteria concinna	13	1.3	H13	-31.04
Gigante (Pa)	Heisteria concinna	13	2	H13	-47.5
Gigante (Pa)	Heisteria concinna	14	0.3	H14	298.33
Gigante (Pa)	Heisteria concinna	14	0.75	H14	84.375
Gigante (Pa)	Heisteria concinna	14	1.3	H14	-34.165
Gigante (Pa)	Heisteria concinna	14	2	H14	-5.415
Gigante (Pa)	Heisteria concinna	15	0.3	H15	7.08
Gigante (Pa)	Heisteria concinna	15	0.75	H15	89.79
Gigante (Pa)	Heisteria concinna	15	1.3	H15	137.92
Gigante (Pa)	Heisteria concinna	15	2	H15	-45.625
Gigante (Pa)	Heisteria concinna	2	0.3	H2	41.67
Gigante (Pa)	Heisteria concinna	2	0.75	H2	10.42
Gigante (Pa)	Heisteria concinna	2	1.3	H2	76.46
Gigante (Pa)	Heisteria concinna	2	2	H2	-8.54
Gigante (Pa)	Heisteria concinna	3	0.3	H3	37.085
Gigante (Pa)	Heisteria concinna	3	0.75	H3	51.875
Gigante (Pa)	Heisteria concinna	3	1.3	H3	-51.25
Gigante (Pa)	Heisteria concinna	3	2	H3	-126.67
Gigante (Pa)	Heisteria concinna	4	0.3	H4	96.25
Gigante (Pa)	Heisteria concinna	4	0.75	H4	158.54
Gigante (Pa)	Heisteria concinna	4	1.3	H4	-85
Gigante (Pa)	Heisteria concinna	4	2	H4	-28.75
Gigante (Pa)	Heisteria concinna	5	0.3	H5	136.67
Gigante (Pa)	Heisteria concinna	5	0.75	H5	NA
Gigante (Pa)	Heisteria concinna	5	1.3	H5	-81.25
Gigante (Pa)	Heisteria concinna	5	2	H5	-6.25
Gigante (Pa)	Heisteria concinna	6	0.3	H6	6.04
Gigante (Pa)	Heisteria concinna	6	0.75	H6	62.915
Gigante (Pa)	Heisteria concinna	6	1.3	H6	-99.165
Gigante (Pa)	Heisteria concinna	6	2	H6	-87.29
Gigante (Pa)	Heisteria concinna	7	0.3	H7	92.295
Gigante (Pa)	Heisteria concinna	7	0.75	H7	293.75
Gigante (Pa)	Heisteria concinna	7	1.3	H7	-56.875
Gigante (Pa)	Heisteria concinna	7	2	H7	-130.83
Gigante (Pa)	Heisteria concinna	8	0.3	H8	6.25
Gigante (Pa)	Heisteria concinna	8	0.75	H8	NA
Gigante (Pa)	Heisteria concinna	8	1.3	H8	3.96
Gigante (Pa)	Heisteria concinna	8	2	H8	-36.04
Gigante (Pa)	Heisteria concinna	9	0.3	H9	66.04
Gigante (Pa)	Heisteria concinna	9	0.75	H9	20
Gigante (Pa)	Heisteria concinna	9	1.3	H9	-4.17
Gigante (Pa)	Heisteria concinna	9	2	H9	-56.455
Gigante (Pa)	Simarouba amara	1	0.3	S1	123.545
Gigante (Pa)	Simarouba amara	1	0.75	S1	1.25
Gigante (Pa)	Simarouba amara	1	1.3	S1	1.25
Gigante (Pa)	Simarouba amara	1	2	S1	61.25
Gigante (Pa)	Simarouba amara	13	0.3	S13	86.665
Gigante (Pa)	Simarouba amara	13	0.75	S13	42.08
Gigante (Pa)	Simarouba amara	13	1.3	S13	39.375
Gigante (Pa)	Simarouba amara	13	2	S13	22.5
Gigante (Pa)	Simarouba amara	14	0.3	S14	-67.915
Gigante (Pa)	Simarouba amara	14	0.75	S14	-213.125
Gigante (Pa)	Simarouba amara	14	1.3	S14	35.835
Gigante (Pa)	Simarouba amara	14	2	S14	-72.08
Gigante (Pa)	Simarouba amara	15	0.3	S15	6.665
Gigante (Pa)	Simarouba amara	15	0.75	S15	178.545
Gigante (Pa)	Simarouba amara	15	1.3	S15	-67.085
Gigante (Pa)	Simarouba amara	15	2	S15	-97.92
Gigante (Pa)	Simarouba amara	2	0.3	S2	12.92
Gigante (Pa)	Simarouba amara	2	0.75	S2	-21.04
Gigante (Pa)	Simarouba amara	2	1.3	S2	-207.08
Gigante (Pa)	Simarouba amara	2	2	S2	-51.46
Gigante (Pa)	Simarouba amara	3	0.3	S3	9.17
Gigante (Pa)	Simarouba amara	3	0.75	S3	NA
Gigante (Pa)	Simarouba amara	3	1.3	S3	41.67
Gigante (Pa)	Simarouba amara	3	2	S3	-40.625
Gigante (Pa)	Simarouba amara	4	0.3	S4	72.5
Gigante (Pa)	Simarouba amara	4	0.75	S4	10.42
Gigante (Pa)	Simarouba amara	4	1.3	S4	-42.5
Gigante (Pa)	Simarouba amara	4	2	S4	-101.875
Gigante (Pa)	Simarouba amara	5	0.3	S5	117.92
Gigante (Pa)	Simarouba amara	5	0.75	S5	168.54
Gigante (Pa)	Simarouba amara	5	1.3	S5	-17.5
Gigante (Pa)	Simarouba amara	5	2	S5	-5.83
Gigante (Pa)	Simarouba amara	6	0.3	S6	13.54
Gigante (Pa)	Simarouba amara	6	0.75	S6	NA
Gigante (Pa)	Simarouba amara	6	1.3	S6	1.875
Gigante (Pa)	Simarouba amara	6	2	S6	-2.5
Gigante (Pa)	Simarouba amara	7	0.3	S7	-24.17
Gigante (Pa)	Simarouba amara	7	0.75	S7	89.795
Gigante (Pa)	Simarouba amara	7	1.3	S7	47.5
Gigante (Pa)	Simarouba amara	7	2	S7	-101.25
Gigante (Pa)	Simarouba amara	8	0.3	S8	52.92
Gigante (Pa)	Simarouba amara	8	0.75	S8	44.375
Gigante (Pa)	Simarouba amara	8	1.3	S8	-30.625
Gigante (Pa)	Simarouba amara	8	2	S8	-59.795
Gigante (Pa)	Simarouba amara	9	0.3	S9	7.29
Gigante (Pa)	Simarouba amara	9	0.75	S9	-20
Gigante (Pa)	Simarouba amara	9	1.3	S9	-42.08
Gigante (Pa)	Simarouba amara	9	2	S9	-47.5
Skogaryd (Se)	Pinus sylvestris	1	0.35	1	-2.1577
Skogaryd (Se)	Pinus sylvestris	1	0.35	2	0.427
Skogaryd (Se)	Pinus sylvestris	1	0.35	3	0.315872
Skogaryd (Se)	Pinus sylvestris	1	0.35	4	0.564831
Skogaryd (Se)	Pinus sylvestris	1	0.35	5	0.227166
Skogaryd (Se)	Pinus sylvestris	1	0.35	6	-0.921025
Skogaryd (Se)	Pinus sylvestris	1	0.35	7	0.306236
Skogaryd (Se)	Pinus sylvestris	1	0.35	8	2.12615
Skogaryd (Se)	Pinus sylvestris	1	0.35	9	3.02753
Skogaryd (Se)	Pinus sylvestris	1	0.75	1	-0.770221
Skogaryd (Se)	Pinus sylvestris	1	0.75	2	-0.257966
Skogaryd (Se)	Pinus sylvestris	1	0.75	3	0.508753
Skogaryd (Se)	Pinus sylvestris	1	0.75	4	2.29593
Skogaryd (Se)	Pinus sylvestris	1	0.75	5	-0.576456
Skogaryd (Se)	Pinus sylvestris	1	0.75	6	-0.876124
Skogaryd (Se)	Pinus sylvestris	1	0.75	7	0.875135
Skogaryd (Se)	Pinus sylvestris	1	0.75	8	0.2256
Skogaryd (Se)	Pinus sylvestris	1	0.75	9	0.1213
Skogaryd (Se)	Pinus sylvestris	1	1.15	1	3.72753
Skogaryd (Se)	Pinus sylvestris	1	1.15	2	-0.361981
Skogaryd (Se)	Pinus sylvestris	1	1.15	3	-20.2494
Skogaryd (Se)	Pinus sylvestris	1	1.15	4	-10.2543
Skogaryd (Se)	Pinus sylvestris	1	1.15	5	-3.37116
Skogaryd (Se)	Pinus sylvestris	1	1.15	6	-0.262671
Skogaryd (Se)	Pinus sylvestris	1	1.15	7	-0.627857
Skogaryd (Se)	Pinus sylvestris	1	1.15	8	-31.8761
Skogaryd (Se)	Pinus sylvestris	1	1.15	9	-25.8163
Skogaryd (Se)	Picea abies	1	0.35	10	0.399852
Skogaryd (Se)	Picea abies	1	0.35	11	0.198468
Skogaryd (Se)	Picea abies	1	0.35	12	0.112461
Skogaryd (Se)	Picea abies	1	0.35	13	0.191109
Skogaryd (Se)	Picea abies	1	0.35	14	0.263464
Skogaryd (Se)	Picea abies	1	0.35	15	0.236632
Skogaryd (Se)	Picea abies	1	0.35	16	-0.282331
Skogaryd (Se)	Picea abies	1	0.35	17	0.193589
Skogaryd (Se)	Picea abies	1	0.35	18	0.16663
Skogaryd (Se)	Picea abies	1	0.75	10	-0.242469
Skogaryd (Se)	Picea abies	1	0.75	11	0.12543
Skogaryd (Se)	Picea abies	1	0.75	12	-0.125287
Skogaryd (Se)	Picea abies	1	0.75	13	0.31996
Skogaryd (Se)	Picea abies	1	0.75	14	0.129939
Skogaryd (Se)	Picea abies	1	0.75	15	0.181277
Skogaryd (Se)	Picea abies	1	0.75	16	0.244148
Skogaryd (Se)	Picea abies	1	0.75	17	0.876376
Skogaryd (Se)	Picea abies	1	0.75	18	0.187434
Skogaryd (Se)	Picea abies	1	1.15	10	-0.652551
Skogaryd (Se)	Picea abies	1	1.15	11	0.191975
Skogaryd (Se)	Picea abies	1	1.15	12	0.150858
Skogaryd (Se)	Picea abies	1	1.15	13	0.205912
Skogaryd (Se)	Picea abies	1	1.15	14	-11.8761
Skogaryd (Se)	Picea abies	1	1.15	15	-4.91631
Skogaryd (Se)	Picea abies	1	1.15	16	-6.873
Skogaryd (Se)	Picea abies	1	1.15	17	-1.0155
Skogaryd (Se)	Picea abies	1	1.15	18	-0.5623
Wytham (UK)	Fraxinus excelsior	12	0.3	A1	7.92
Wytham (UK)	Fraxinus excelsior	12	0.3	A10	10.8863
Wytham (UK)	Fraxinus excelsior	12	0.3	A11	13.9423
Wytham (UK)	Fraxinus excelsior	12	0.3	A12	20.8344
Wytham (UK)	Fraxinus excelsior	12	0.3	A2	15.42
Wytham (UK)	Fraxinus excelsior	12	0.3	A3	27.08
Wytham (UK)	Fraxinus excelsior	12	0.75	A10	6.02933
Wytham (UK)	Fraxinus excelsior	12	0.75	A11	7.75615
Wytham (UK)	Fraxinus excelsior	12	0.75	A12	2.72133
Wytham (UK)	Fraxinus excelsior	12	1.3	A10	-10.0553
Wytham (UK)	Fraxinus excelsior	12	1.3	A11	-3.51286
Wytham (UK)	Fraxinus excelsior	12	1.3	A12	-0.722
Wytham (UK)	Fraxinus excelsior	12	2	A10	-39.7925
Wytham (UK)	Fraxinus excelsior	12	2	A11	-37.9133
Wytham (UK)	Fraxinus excelsior	12	2	A12	-17.915
Wytham (UK)	Fraxinus excelsior	2	0.3	A1	0.256923
Wytham (UK)	Fraxinus excelsior	2	0.3	A2	11.1113
Wytham (UK)	Fraxinus excelsior	2	0.3	A3	15.2393
Wytham (UK)	Fraxinus excelsior	2	0.3	A4	10.83
Wytham (UK)	Fraxinus excelsior	2	0.3	A5	-8.33
Wytham (UK)	Fraxinus excelsior	2	0.3	A6	-8.75
Wytham (UK)	Fraxinus excelsior	2	0.75	A1	-8.474
Wytham (UK)	Fraxinus excelsior	2	0.75	A2	-0.595
Wytham (UK)	Fraxinus excelsior	2	0.75	A3	2.472
Wytham (UK)	Fraxinus excelsior	2	1.3	A1	11.4471
Wytham (UK)	Fraxinus excelsior	2	1.3	A2	-5.98286
Wytham (UK)	Fraxinus excelsior	2	1.3	A3	-4.31571
Wytham (UK)	Fraxinus excelsior	2	2	A1	-13.335
Wytham (UK)	Fraxinus excelsior	2	2	A2	-13.33
Wytham (UK)	Fraxinus excelsior	2	2	A3	-17.64
Wytham (UK)	Fraxinus excelsior	6	0.3	A4	14.416
Wytham (UK)	Fraxinus excelsior	6	0.3	A5	6.5375
Wytham (UK)	Fraxinus excelsior	6	0.3	A6	14.2938
Wytham (UK)	Fraxinus excelsior	6	0.3	A7	21.25
Wytham (UK)	Fraxinus excelsior	6	0.3	A8	-12.5
Wytham (UK)	Fraxinus excelsior	6	0.3	A9	-5
Wytham (UK)	Fraxinus excelsior	6	0.75	A4	1.88867
Wytham (UK)	Fraxinus excelsior	6	0.75	A5	14.8438
Wytham (UK)	Fraxinus excelsior	6	0.75	A6	3.94533
Wytham (UK)	Fraxinus excelsior	6	1.3	A4	6.37294
Wytham (UK)	Fraxinus excelsior	6	1.3	A5	0.304667
Wytham (UK)	Fraxinus excelsior	6	1.3	A6	2.39438
Wytham (UK)	Fraxinus excelsior	6	2	A4	-17.185
Wytham (UK)	Fraxinus excelsior	6	2	A5	-29.58
Wytham (UK)	Fraxinus excelsior	6	2	A6	-6.875
Wytham (UK)	Fraxinus excelsior	9	0.3	A10	12.92
Wytham (UK)	Fraxinus excelsior	9	0.3	A11	21.25
Wytham (UK)	Fraxinus excelsior	9	0.3	A12	-13.33
Wytham (UK)	Fraxinus excelsior	9	0.3	A7	8.42556
Wytham (UK)	Fraxinus excelsior	9	0.3	A8	6.916
Wytham (UK)	Fraxinus excelsior	9	0.3	A9	3.10545
Wytham (UK)	Fraxinus excelsior	9	0.75	A7	9.19714
Wytham (UK)	Fraxinus excelsior	9	0.75	A8	10.7283
Wytham (UK)	Fraxinus excelsior	9	0.75	A9	4.28643
Wytham (UK)	Fraxinus excelsior	9	1.3	A7	4.04857
Wytham (UK)	Fraxinus excelsior	9	1.3	A8	-7.72267
Wytham (UK)	Fraxinus excelsior	9	1.3	A9	0.178571
Wytham (UK)	Fraxinus excelsior	9	2	A7	-14.3067
Wytham (UK)	Fraxinus excelsior	9	2	A8	-11.875
Wytham (UK)	Fraxinus excelsior	9	2	A9	-26.67
Wytham (UK)	Acer pseudoplatanus	12	0.3	S1	27.08
Wytham (UK)	Acer pseudoplatanus	12	0.3	S10	18.4375
Wytham (UK)	Acer pseudoplatanus	12	0.3	S11	6.11083
Wytham (UK)	Acer pseudoplatanus	12	0.3	S12	5.99385
Wytham (UK)	Acer pseudoplatanus	12	0.3	S2	15.42
Wytham (UK)	Acer pseudoplatanus	12	0.3	S3	-5.42
Wytham (UK)	Acer pseudoplatanus	12	0.75	S10	5.28
Wytham (UK)	Acer pseudoplatanus	12	0.75	S11	4.83467
Wytham (UK)	Acer pseudoplatanus	12	0.75	S12	20.3644
Wytham (UK)	Acer pseudoplatanus	12	1.3	S10	-7.005
Wytham (UK)	Acer pseudoplatanus	12	1.3	S11	-2.03125
Wytham (UK)	Acer pseudoplatanus	12	1.3	S12	-2.41143
Wytham (UK)	Acer pseudoplatanus	12	2	S10	-22.9167
Wytham (UK)	Acer pseudoplatanus	12	2	S11	11.9775
Wytham (UK)	Acer pseudoplatanus	12	2	S12	0.97
Wytham (UK)	Acer pseudoplatanus	2	0.3	S1	14.665
Wytham (UK)	Acer pseudoplatanus	2	0.3	S2	15.1891
Wytham (UK)	Acer pseudoplatanus	2	0.3	S3	27.6933
Wytham (UK)	Acer pseudoplatanus	2	0.3	S4	15
Wytham (UK)	Acer pseudoplatanus	2	0.3	S5	9.17
Wytham (UK)	Acer pseudoplatanus	2	0.3	S6	-14.17
Wytham (UK)	Acer pseudoplatanus	2	0.75	S1	-5.625
Wytham (UK)	Acer pseudoplatanus	2	0.75	S2	-17.465
Wytham (UK)	Acer pseudoplatanus	2	0.75	S3	-33.175
Wytham (UK)	Acer pseudoplatanus	2	1.3	S1	16.1719
Wytham (UK)	Acer pseudoplatanus	2	1.3	S2	13.0064
Wytham (UK)	Acer pseudoplatanus	2	1.3	S3	21.8887
Wytham (UK)	Acer pseudoplatanus	2	2	S1	-25
Wytham (UK)	Acer pseudoplatanus	2	2	S2	-15.42
Wytham (UK)	Acer pseudoplatanus	2	2	S3	-50.415
Wytham (UK)	Acer pseudoplatanus	6	0.3	S4	12.9944
Wytham (UK)	Acer pseudoplatanus	6	0.3	S5	8.72133
Wytham (UK)	Acer pseudoplatanus	6	0.3	S6	19.2017
Wytham (UK)	Acer pseudoplatanus	6	0.3	S7	15.42
Wytham (UK)	Acer pseudoplatanus	6	0.3	S8	9.58
Wytham (UK)	Acer pseudoplatanus	6	0.3	S9	17.5
Wytham (UK)	Acer pseudoplatanus	6	0.75	S4	6.14562
Wytham (UK)	Acer pseudoplatanus	6	0.75	S5	2.8125
Wytham (UK)	Acer pseudoplatanus	6	0.75	S6	3.58333
Wytham (UK)	Acer pseudoplatanus	6	1.3	S4	-1.63867
Wytham (UK)	Acer pseudoplatanus	6	1.3	S5	2.24125
Wytham (UK)	Acer pseudoplatanus	6	1.3	S6	5.69467
Wytham (UK)	Acer pseudoplatanus	6	2	S4	-16.46
Wytham (UK)	Acer pseudoplatanus	6	2	S5	-14.27
Wytham (UK)	Acer pseudoplatanus	6	2	S6	-5.21
Wytham (UK)	Acer pseudoplatanus	9	0.3	S10	NA
Wytham (UK)	Acer pseudoplatanus	9	0.3	S11	9.17
Wytham (UK)	Acer pseudoplatanus	9	0.3	S12	3.33
Wytham (UK)	Acer pseudoplatanus	9	0.3	S7	12.4354
Wytham (UK)	Acer pseudoplatanus	9	0.3	S8	11.0129
Wytham (UK)	Acer pseudoplatanus	9	0.3	S9	13.4887
Wytham (UK)	Acer pseudoplatanus	9	0.75	S7	9.41667
Wytham (UK)	Acer pseudoplatanus	9	0.75	S8	6.12154
Wytham (UK)	Acer pseudoplatanus	9	0.75	S9	6.00667
Wytham (UK)	Acer pseudoplatanus	9	1.3	S7	-1.02667
Wytham (UK)	Acer pseudoplatanus	9	1.3	S8	-4.79214
Wytham (UK)	Acer pseudoplatanus	9	1.3	S9	2.88643
Wytham (UK)	Acer pseudoplatanus	9	2	S7	-7.3925
Wytham (UK)	Acer pseudoplatanus	9	2	S8	-13.54
Wytham (UK)	Acer pseudoplatanus	9	2	S9	-6.98
