# Supplementary material for: Global atmospheric methane uptake by upland tree woody surfaces
Source: Nature. 2024 Jul 24;631(8022):796–800. doi: 10.1038/s41586-024-07592-w (PMC11269171; doi:10.1038/s41586-024-07592-w)
Supplement: Supplementary file 3 — Source Data Fig. 2 [file 41586_2024_7592_MOESM3_ESM.xlsx]

## Sheet: Fig2a_data
Location	Species	Plot_no	Height	Tree_no	Stem_flux
MOYA	Multiple sp.	Rio Negro	0.5	1_N	1.36432
MOYA	Multiple sp.	Rio Negro	0.5	10_N	4.50771
MOYA	Multiple sp.	Rio Negro	0.5	11_N	2.34228
MOYA	Multiple sp.	Rio Negro	0.5	12_N	-2.2518
MOYA	Multiple sp.	Rio Negro	0.5	13_N	-3.05978
MOYA	Multiple sp.	Rio Negro	0.5	14_N	4.35446
MOYA	Multiple sp.	Rio Negro	0.5	15_N	7.45797
MOYA	Multiple sp.	Rio Negro	0.5	16_N	-15.6803
MOYA	Multiple sp.	Rio Negro	0.5	17_N	-6.11322
MOYA	Multiple sp.	Rio Negro	0.5	18_N	23.6124
MOYA	Multiple sp.	Rio Negro	0.5	19_N	5.87952
MOYA	Multiple sp.	Rio Negro	0.5	2_N	9.4362
MOYA	Multiple sp.	Rio Negro	0.5	20_N	18.2482
MOYA	Multiple sp.	Rio Negro	0.5	21_N	4.83734
MOYA	Multiple sp.	Rio Negro	0.5	22_N	4.02468
MOYA	Multiple sp.	Rio Negro	0.5	23_N	1.19028
MOYA	Multiple sp.	Rio Negro	0.5	24_N	24.4634
MOYA	Multiple sp.	Rio Negro	0.5	25_N	14.7978
MOYA	Multiple sp.	Rio Negro	0.5	26_N	10.5396
MOYA	Multiple sp.	Rio Negro	0.5	27_N	74.9626
MOYA	Multiple sp.	Rio Negro	0.5	28_N	0.0437307
MOYA	Multiple sp.	Rio Negro	0.5	29_N	4.01661
MOYA	Multiple sp.	Rio Negro	0.5	3_N	6.11747
MOYA	Multiple sp.	Rio Negro	0.5	30_N	8.11282
MOYA	Multiple sp.	Rio Negro	0.5	31_N	-7.89875
MOYA	Multiple sp.	Rio Negro	0.5	32_N	-8.23779
MOYA	Multiple sp.	Rio Negro	0.5	33_N	-4.10327
MOYA	Multiple sp.	Rio Negro	0.5	34_N	-2.83722
MOYA	Multiple sp.	Rio Negro	0.5	35_N	-1.1796
MOYA	Multiple sp.	Rio Negro	0.5	36_N	1.1858
MOYA	Multiple sp.	Rio Negro	0.5	4_N	12.517
MOYA	Multiple sp.	Rio Negro	0.5	5_N	-3.21778
MOYA	Multiple sp.	Rio Negro	0.5	6_N	1.406
MOYA	Multiple sp.	Rio Negro	0.5	7_N	-7.03056
MOYA	Multiple sp.	Rio Negro	0.5	8_N	0.591777
MOYA	Multiple sp.	Rio Negro	0.5	9_N	3.3536
MOYA	Multiple sp.	Rio Negro	0.85	1_N	-1.0048
MOYA	Multiple sp.	Rio Negro	0.85	10_N	-15.3274
MOYA	Multiple sp.	Rio Negro	0.85	11_N	1.82193
MOYA	Multiple sp.	Rio Negro	0.85	12_N	-19.9864
MOYA	Multiple sp.	Rio Negro	0.85	13_N	-6.17392
MOYA	Multiple sp.	Rio Negro	0.85	14_N	-14.9082
MOYA	Multiple sp.	Rio Negro	0.85	15_N	3.54361
MOYA	Multiple sp.	Rio Negro	0.85	16_N	-26.2369
MOYA	Multiple sp.	Rio Negro	0.85	17_N	-27.8031
MOYA	Multiple sp.	Rio Negro	0.85	18_N	11.2797
MOYA	Multiple sp.	Rio Negro	0.85	19_N	-0.426876
MOYA	Multiple sp.	Rio Negro	0.85	2_N	-3.16054
MOYA	Multiple sp.	Rio Negro	0.85	20_N	-15.9316
MOYA	Multiple sp.	Rio Negro	0.85	21_N	-6.45621
MOYA	Multiple sp.	Rio Negro	0.85	22_N	-18.232
MOYA	Multiple sp.	Rio Negro	0.85	23_N	2.49714
MOYA	Multiple sp.	Rio Negro	0.85	24_N	-4.68
MOYA	Multiple sp.	Rio Negro	0.85	25_N	-31.1135
MOYA	Multiple sp.	Rio Negro	0.85	26_N	-1.20197
MOYA	Multiple sp.	Rio Negro	0.85	27_N	57.805
MOYA	Multiple sp.	Rio Negro	0.85	28_N	-2.58848
MOYA	Multiple sp.	Rio Negro	0.85	29_N	1.32723
MOYA	Multiple sp.	Rio Negro	0.85	3_N	9.29869
MOYA	Multiple sp.	Rio Negro	0.85	30_N	-3.71663
MOYA	Multiple sp.	Rio Negro	0.85	31_N	-2.57989
MOYA	Multiple sp.	Rio Negro	0.85	32_N	-20.867
MOYA	Multiple sp.	Rio Negro	0.85	33_N	-6.84971
MOYA	Multiple sp.	Rio Negro	0.85	34_N	-24.7052
MOYA	Multiple sp.	Rio Negro	0.85	35_N	10.4072
MOYA	Multiple sp.	Rio Negro	0.85	36_N	-17.4252
MOYA	Multiple sp.	Rio Negro	0.85	4_N	14.0014
MOYA	Multiple sp.	Rio Negro	0.85	5_N	-15.5919
MOYA	Multiple sp.	Rio Negro	0.85	6_N	-41.4324
MOYA	Multiple sp.	Rio Negro	0.85	7_N	-55.6221
MOYA	Multiple sp.	Rio Negro	0.85	8_N	-39.187
MOYA	Multiple sp.	Rio Negro	0.85	9_N	-15.8811
MOYA	Multiple sp.	Rio Negro	1.15	1_N	-11.185
MOYA	Multiple sp.	Rio Negro	1.15	10_N	-31.3829
MOYA	Multiple sp.	Rio Negro	1.15	11_N	3.71755
MOYA	Multiple sp.	Rio Negro	1.15	12_N	-14.5771
MOYA	Multiple sp.	Rio Negro	1.15	13_N	-14.8556
MOYA	Multiple sp.	Rio Negro	1.15	14_N	-11.4062
MOYA	Multiple sp.	Rio Negro	1.15	15_N	-16.8747
MOYA	Multiple sp.	Rio Negro	1.15	16_N	-53.9906
MOYA	Multiple sp.	Rio Negro	1.15	17_N	-55.1457
MOYA	Multiple sp.	Rio Negro	1.15	18_N	17.7387
MOYA	Multiple sp.	Rio Negro	1.15	19_N	-18.1907
MOYA	Multiple sp.	Rio Negro	1.15	2_N	-0.913742
MOYA	Multiple sp.	Rio Negro	1.15	20_N	-42.7383
MOYA	Multiple sp.	Rio Negro	1.15	21_N	-24.7106
MOYA	Multiple sp.	Rio Negro	1.15	22_N	-27.785
MOYA	Multiple sp.	Rio Negro	1.15	23_N	-0.983284
MOYA	Multiple sp.	Rio Negro	1.15	24_N	-14.5384
MOYA	Multiple sp.	Rio Negro	1.15	25_N	-32.0773
MOYA	Multiple sp.	Rio Negro	1.15	26_N	-6.9976
MOYA	Multiple sp.	Rio Negro	1.15	27_N	25.8302
MOYA	Multiple sp.	Rio Negro	1.15	28_N	-3.17576
MOYA	Multiple sp.	Rio Negro	1.15	29_N	-1.70698
MOYA	Multiple sp.	Rio Negro	1.15	3_N	-12.8737
MOYA	Multiple sp.	Rio Negro	1.15	30_N	-4.21341
MOYA	Multiple sp.	Rio Negro	1.15	31_N	-9.38664
MOYA	Multiple sp.	Rio Negro	1.15	32_N	-38.3385
MOYA	Multiple sp.	Rio Negro	1.15	33_N	7.71949
MOYA	Multiple sp.	Rio Negro	1.15	34_N	-12.7731
MOYA	Multiple sp.	Rio Negro	1.15	35_N	-13.8591
MOYA	Multiple sp.	Rio Negro	1.15	36_N	-27.9601
MOYA	Multiple sp.	Rio Negro	1.15	4_N	-15.0562
MOYA	Multiple sp.	Rio Negro	1.15	5_N	-39.6447
MOYA	Multiple sp.	Rio Negro	1.15	6_N	-37.8397
MOYA	Multiple sp.	Rio Negro	1.15	7_N	-65.9339
MOYA	Multiple sp.	Rio Negro	1.15	8_N	-57.3105
MOYA	Multiple sp.	Rio Negro	1.15	9_N	-21.7308
MOYA	Multiple sp.	Solimões	0.5	1_S	56.4685
MOYA	Multiple sp.	Solimões	0.5	10_S	3.43797
MOYA	Multiple sp.	Solimões	0.5	11_S	40.4876
MOYA	Multiple sp.	Solimões	0.5	12_S	-4.88005
MOYA	Multiple sp.	Solimões	0.5	13_S	-9.94211
MOYA	Multiple sp.	Solimões	0.5	14_S	-10.045
MOYA	Multiple sp.	Solimões	0.5	15_S	5.18366
MOYA	Multiple sp.	Solimões	0.5	16_S	22.8933
MOYA	Multiple sp.	Solimões	0.5	17_S	-33.3651
MOYA	Multiple sp.	Solimões	0.5	18_S	-27.8451
MOYA	Multiple sp.	Solimões	0.5	19_S	-0.679687
MOYA	Multiple sp.	Solimões	0.5	2_S	15.9821
MOYA	Multiple sp.	Solimões	0.5	20_S	-43.0268
MOYA	Multiple sp.	Solimões	0.5	21_S	84.4816
MOYA	Multiple sp.	Solimões	0.5	22_S	125.587
MOYA	Multiple sp.	Solimões	0.5	23_S	-3.30781
MOYA	Multiple sp.	Solimões	0.5	24_S	-17.5621
MOYA	Multiple sp.	Solimões	0.5	25_S	122.733
MOYA	Multiple sp.	Solimões	0.5	26_S	0.916924
MOYA	Multiple sp.	Solimões	0.5	27_S	-6.00088
MOYA	Multiple sp.	Solimões	0.5	28_S	2.64289
MOYA	Multiple sp.	Solimões	0.5	29_S	3.79567
MOYA	Multiple sp.	Solimões	0.5	3_S	120.551
MOYA	Multiple sp.	Solimões	0.5	30_S	0.323238
MOYA	Multiple sp.	Solimões	0.5	31_S	-10.0075
MOYA	Multiple sp.	Solimões	0.5	32_S	-27.9664
MOYA	Multiple sp.	Solimões	0.5	33_S	3.12852
MOYA	Multiple sp.	Solimões	0.5	34_S	-9.08378
MOYA	Multiple sp.	Solimões	0.5	35_S	-10.3268
MOYA	Multiple sp.	Solimões	0.5	36_S	9.8045
MOYA	Multiple sp.	Solimões	0.5	4_S	-10.8219
MOYA	Multiple sp.	Solimões	0.5	5_S	-6.36371
MOYA	Multiple sp.	Solimões	0.5	6_S	12.0967
MOYA	Multiple sp.	Solimões	0.5	7_S	-0.654918
MOYA	Multiple sp.	Solimões	0.5	8_S	1.35257
MOYA	Multiple sp.	Solimões	0.5	9_S	63.8319
MOYA	Multiple sp.	Solimões	0.85	1_S	25.6993
MOYA	Multiple sp.	Solimões	0.85	10_S	11.5626
MOYA	Multiple sp.	Solimões	0.85	11_S	10.2555
MOYA	Multiple sp.	Solimões	0.85	12_S	-7.59155
MOYA	Multiple sp.	Solimões	0.85	13_S	-0.352571
MOYA	Multiple sp.	Solimões	0.85	14_S	-16.8317
MOYA	Multiple sp.	Solimões	0.85	15_S	4.89679
MOYA	Multiple sp.	Solimões	0.85	16_S	23.6024
MOYA	Multiple sp.	Solimões	0.85	17_S	-56.3906
MOYA	Multiple sp.	Solimões	0.85	18_S	-46.2089
MOYA	Multiple sp.	Solimões	0.85	19_S	-28.4158
MOYA	Multiple sp.	Solimões	0.85	2_S	-20.1829
MOYA	Multiple sp.	Solimões	0.85	20_S	-28.6839
MOYA	Multiple sp.	Solimões	0.85	21_S	60.1598
MOYA	Multiple sp.	Solimões	0.85	22_S	82.8939
MOYA	Multiple sp.	Solimões	0.85	23_S	-2.74713
MOYA	Multiple sp.	Solimões	0.85	24_S	-32.9841
MOYA	Multiple sp.	Solimões	0.85	25_S	77.9982
MOYA	Multiple sp.	Solimões	0.85	26_S	1.70005
MOYA	Multiple sp.	Solimões	0.85	27_S	-44.8806
MOYA	Multiple sp.	Solimões	0.85	28_S	-8.3774
MOYA	Multiple sp.	Solimões	0.85	29_S	-54.0823
MOYA	Multiple sp.	Solimões	0.85	3_S	178.657
MOYA	Multiple sp.	Solimões	0.85	30_S	-3.64459
MOYA	Multiple sp.	Solimões	0.85	31_S	-23.7656
MOYA	Multiple sp.	Solimões	0.85	32_S	-57.9604
MOYA	Multiple sp.	Solimões	0.85	33_S	-10.7173
MOYA	Multiple sp.	Solimões	0.85	34_S	-25.5844
MOYA	Multiple sp.	Solimões	0.85	35_S	-38.4443
MOYA	Multiple sp.	Solimões	0.85	36_S	-6.63327
MOYA	Multiple sp.	Solimões	0.85	4_S	-21.1882
MOYA	Multiple sp.	Solimões	0.85	5_S	-40.3969
MOYA	Multiple sp.	Solimões	0.85	6_S	19.1118
MOYA	Multiple sp.	Solimões	0.85	7_S	-42.9
MOYA	Multiple sp.	Solimões	0.85	8_S	5.98505
MOYA	Multiple sp.	Solimões	0.85	9_S	41.967
MOYA	Multiple sp.	Solimões	1.15	1_S	19.9427
MOYA	Multiple sp.	Solimões	1.15	10_S	-33.7335
MOYA	Multiple sp.	Solimões	1.15	11_S	10.5885
MOYA	Multiple sp.	Solimões	1.15	12_S	6.78562
MOYA	Multiple sp.	Solimões	1.15	13_S	-2.27555
MOYA	Multiple sp.	Solimões	1.15	14_S	-14.9624
MOYA	Multiple sp.	Solimões	1.15	15_S	-4.41604
MOYA	Multiple sp.	Solimões	1.15	16_S	3.63147
MOYA	Multiple sp.	Solimões	1.15	17_S	-51.6501
MOYA	Multiple sp.	Solimões	1.15	18_S	-55.8005
MOYA	Multiple sp.	Solimões	1.15	19_S	2.36405
MOYA	Multiple sp.	Solimões	1.15	2_S	-12.4894
MOYA	Multiple sp.	Solimões	1.15	20_S	-52.1145
MOYA	Multiple sp.	Solimões	1.15	21_S	54.4902
MOYA	Multiple sp.	Solimões	1.15	22_S	69.3034
MOYA	Multiple sp.	Solimões	1.15	23_S	2.94625
MOYA	Multiple sp.	Solimões	1.15	24_S	-52.7152
MOYA	Multiple sp.	Solimões	1.15	25_S	61.6737
MOYA	Multiple sp.	Solimões	1.15	26_S	-0.987446
MOYA	Multiple sp.	Solimões	1.15	27_S	-76.4938
MOYA	Multiple sp.	Solimões	1.15	28_S	-20.8118
MOYA	Multiple sp.	Solimões	1.15	29_S	-78.6438
MOYA	Multiple sp.	Solimões	1.15	3_S	116.354
MOYA	Multiple sp.	Solimões	1.15	30_S	-3.08314
MOYA	Multiple sp.	Solimões	1.15	31_S	-26.3334
MOYA	Multiple sp.	Solimões	1.15	32_S	-28.98
MOYA	Multiple sp.	Solimões	1.15	33_S	-38.7636
MOYA	Multiple sp.	Solimões	1.15	34_S	-64.3752
MOYA	Multiple sp.	Solimões	1.15	35_S	-57.4469
MOYA	Multiple sp.	Solimões	1.15	36_S	-6.98632
MOYA	Multiple sp.	Solimões	1.15	4_S	-36.7299
MOYA	Multiple sp.	Solimões	1.15	5_S	-52.2877
MOYA	Multiple sp.	Solimões	1.15	6_S	7.40385
MOYA	Multiple sp.	Solimões	1.15	7_S	-46.7204
MOYA	Multiple sp.	Solimões	1.15	8_S	-8.92469
MOYA	Multiple sp.	Solimões	1.15	9_S	32.9719
MOYA	Multiple sp.	Tapajós	0.5	1_T	-5.5324
MOYA	Multiple sp.	Tapajós	0.5	10_T	-7.53601
MOYA	Multiple sp.	Tapajós	0.5	11_T	5.9596
MOYA	Multiple sp.	Tapajós	0.5	12_T	5.32967
MOYA	Multiple sp.	Tapajós	0.5	13_T	-6.64188
MOYA	Multiple sp.	Tapajós	0.5	14_T	-10.1644
MOYA	Multiple sp.	Tapajós	0.5	15_T	-10.3471
MOYA	Multiple sp.	Tapajós	0.5	16_T	-4.08948
MOYA	Multiple sp.	Tapajós	0.5	17_T	-1.65162
MOYA	Multiple sp.	Tapajós	0.5	18_T	0.140636
MOYA	Multiple sp.	Tapajós	0.5	19_T	-0.343846
MOYA	Multiple sp.	Tapajós	0.5	2_T	-11.7699
MOYA	Multiple sp.	Tapajós	0.5	20_T	-12.3965
MOYA	Multiple sp.	Tapajós	0.5	21_T	NA
MOYA	Multiple sp.	Tapajós	0.5	22_T	-6.26296
MOYA	Multiple sp.	Tapajós	0.5	23_T	1.32905
MOYA	Multiple sp.	Tapajós	0.5	24_T	4.03267
MOYA	Multiple sp.	Tapajós	0.5	25_T	-3.46261
MOYA	Multiple sp.	Tapajós	0.5	26_T	3.08653
MOYA	Multiple sp.	Tapajós	0.5	27_T	-1.02991
MOYA	Multiple sp.	Tapajós	0.5	28_T	-1.12328
MOYA	Multiple sp.	Tapajós	0.5	29_T	-9.06074
MOYA	Multiple sp.	Tapajós	0.5	3_T	-4.71729
MOYA	Multiple sp.	Tapajós	0.5	30_T	-6.40777
MOYA	Multiple sp.	Tapajós	0.5	31_T	-0.772321
MOYA	Multiple sp.	Tapajós	0.5	32_T	-20.407
MOYA	Multiple sp.	Tapajós	0.5	33_T	-20.9099
MOYA	Multiple sp.	Tapajós	0.5	34_T	2.78998
MOYA	Multiple sp.	Tapajós	0.5	35_T	-5.00116
MOYA	Multiple sp.	Tapajós	0.5	36_T	-5.00116
MOYA	Multiple sp.	Tapajós	0.5	4_T	-18.6406
MOYA	Multiple sp.	Tapajós	0.5	5_T	-1.32747
MOYA	Multiple sp.	Tapajós	0.5	6_T	-1.49861
MOYA	Multiple sp.	Tapajós	0.5	7_T	-0.800393
MOYA	Multiple sp.	Tapajós	0.5	8_T	-7.83132
MOYA	Multiple sp.	Tapajós	0.5	9_T	3.42844
MOYA	Multiple sp.	Tapajós	0.85	1_T	-1.18537
MOYA	Multiple sp.	Tapajós	0.85	10_T	-3.38058
MOYA	Multiple sp.	Tapajós	0.85	11_T	-3.99186
MOYA	Multiple sp.	Tapajós	0.85	12_T	-16.9291
MOYA	Multiple sp.	Tapajós	0.85	13_T	-22.0282
MOYA	Multiple sp.	Tapajós	0.85	14_T	-25.1018
MOYA	Multiple sp.	Tapajós	0.85	15_T	-39.485
MOYA	Multiple sp.	Tapajós	0.85	16_T	-0.500739
MOYA	Multiple sp.	Tapajós	0.85	17_T	-18.6841
MOYA	Multiple sp.	Tapajós	0.85	18_T	-15.4674
MOYA	Multiple sp.	Tapajós	0.85	19_T	-0.886993
MOYA	Multiple sp.	Tapajós	0.85	2_T	-5.30309
MOYA	Multiple sp.	Tapajós	0.85	20_T	-20.5812
MOYA	Multiple sp.	Tapajós	0.85	21_T	-0.904888
MOYA	Multiple sp.	Tapajós	0.85	22_T	-9.301
MOYA	Multiple sp.	Tapajós	0.85	23_T	-4.56446
MOYA	Multiple sp.	Tapajós	0.85	24_T	-5.4782
MOYA	Multiple sp.	Tapajós	0.85	25_T	-2.07913
MOYA	Multiple sp.	Tapajós	0.85	26_T	-3.52677
MOYA	Multiple sp.	Tapajós	0.85	27_T	0.0212547
MOYA	Multiple sp.	Tapajós	0.85	28_T	-2.22724
MOYA	Multiple sp.	Tapajós	0.85	29_T	-24.4999
MOYA	Multiple sp.	Tapajós	0.85	3_T	-13.613
MOYA	Multiple sp.	Tapajós	0.85	30_T	2.19288
MOYA	Multiple sp.	Tapajós	0.85	31_T	-24.4493
MOYA	Multiple sp.	Tapajós	0.85	32_T	-46.1225
MOYA	Multiple sp.	Tapajós	0.85	33_T	-35.5187
MOYA	Multiple sp.	Tapajós	0.85	34_T	-23.1983
MOYA	Multiple sp.	Tapajós	0.85	35_T	NA
MOYA	Multiple sp.	Tapajós	0.85	36_T	4.83916
MOYA	Multiple sp.	Tapajós	0.85	4_T	-26.2047
MOYA	Multiple sp.	Tapajós	0.85	5_T	-24.9568
MOYA	Multiple sp.	Tapajós	0.85	6_T	-10.7712
MOYA	Multiple sp.	Tapajós	0.85	7_T	4.29092
MOYA	Multiple sp.	Tapajós	0.85	8_T	4.4425
MOYA	Multiple sp.	Tapajós	0.85	9_T	0.863085
MOYA	Multiple sp.	Tapajós	1.15	1_T	-0.4329
MOYA	Multiple sp.	Tapajós	1.15	10_T	-24.6963
MOYA	Multiple sp.	Tapajós	1.15	11_T	-18.5247
MOYA	Multiple sp.	Tapajós	1.15	12_T	-30.3109
MOYA	Multiple sp.	Tapajós	1.15	13_T	-19.519
MOYA	Multiple sp.	Tapajós	1.15	14_T	-42.5713
MOYA	Multiple sp.	Tapajós	1.15	15_T	-52.5152
MOYA	Multiple sp.	Tapajós	1.15	16_T	-2.32924
MOYA	Multiple sp.	Tapajós	1.15	17_T	-23.3868
MOYA	Multiple sp.	Tapajós	1.15	18_T	-19.1219
MOYA	Multiple sp.	Tapajós	1.15	19_T	-13.6904
MOYA	Multiple sp.	Tapajós	1.15	2_T	-13.7573
MOYA	Multiple sp.	Tapajós	1.15	20_T	-19.9118
MOYA	Multiple sp.	Tapajós	1.15	21_T	-10.9455
MOYA	Multiple sp.	Tapajós	1.15	22_T	-23.812
MOYA	Multiple sp.	Tapajós	1.15	23_T	-15.3124
MOYA	Multiple sp.	Tapajós	1.15	24_T	2.59291
MOYA	Multiple sp.	Tapajós	1.15	25_T	-8.06596
MOYA	Multiple sp.	Tapajós	1.15	26_T	6.11693
MOYA	Multiple sp.	Tapajós	1.15	27_T	-5.6234
MOYA	Multiple sp.	Tapajós	1.15	28_T	-18.4341
MOYA	Multiple sp.	Tapajós	1.15	29_T	-24.9501
MOYA	Multiple sp.	Tapajós	1.15	3_T	-15.0888
MOYA	Multiple sp.	Tapajós	1.15	30_T	-12.2293
MOYA	Multiple sp.	Tapajós	1.15	31_T	-31.8071
MOYA	Multiple sp.	Tapajós	1.15	32_T	-46.7121
MOYA	Multiple sp.	Tapajós	1.15	33_T	-26.921
MOYA	Multiple sp.	Tapajós	1.15	34_T	-38.7364
MOYA	Multiple sp.	Tapajós	1.15	35_T	NA
MOYA	Multiple sp.	Tapajós	1.15	36_T	-3.112
MOYA	Multiple sp.	Tapajós	1.15	4_T	-45.0232
MOYA	Multiple sp.	Tapajós	1.15	5_T	-46.3417
MOYA	Multiple sp.	Tapajós	1.15	6_T	-21.3703
MOYA	Multiple sp.	Tapajós	1.15	7_T	6.40299
MOYA	Multiple sp.	Tapajós	1.15	8_T	-0.413776
MOYA	Multiple sp.	Tapajós	1.15	9_T	-45.0877

## Sheet: Fig2b_data
Site	transect	Zone	tree_no	tree_height	Flux
Rio Negro	1	0 - 20	1	5	-39.7652
Rio Negro	1	0 - 20	2	5	-19.7488
Rio Negro	1	0 - 20	3	5	-15.8153
Rio Negro	1	0 - 20	4	5	-25.9962
Rio Negro	2	0 - 20	13	5	NA
Rio Negro	2	0 - 20	14	5	-11.4645
Rio Negro	2	0 - 20	15	5	NA
Rio Negro	2	0 - 20	16	5	-9.0751
Rio Negro	3	0 - 20	25	5	-11.3585
Rio Negro	3	0 - 20	26	5	-35.4391
Rio Negro	3	0 - 20	27	5	NA
Rio Negro	3	0 - 20	28	5	NA
Rio Negro	1	20 - 40	5	5	-47.9984
Rio Negro	1	20 - 40	6	5	-25.8266
Rio Negro	1	20 - 40	7	5	-91.6555
Rio Negro	1	20 - 40	8	5	-7.3876
Rio Negro	2	20 - 40	17	5	-68.9563
Rio Negro	2	20 - 40	18	5	-27.8411
Rio Negro	2	20 - 40	19	5	-23.9172
Rio Negro	2	20 - 40	20	5	NA
Rio Negro	3	20 - 40	29	5	-47.8922
Rio Negro	3	20 - 40	30	5	NA
Rio Negro	3	20 - 40	31	5	-23.0286
Rio Negro	3	20 - 40	32	5	-135.865
Rio Negro	1	40 - 60	9	5	-95.8263
Rio Negro	1	40 - 60	10	5	-29.1198
Rio Negro	1	40 - 60	11	5	-125.026
Rio Negro	1	40 - 60	12	5	-175.134
Rio Negro	2	40 - 60	21	5	-45.3851
Rio Negro	2	40 - 60	22	5	-109.164
Rio Negro	2	40 - 60	23	5	-66.7153
Rio Negro	2	40 - 60	24	5	-145.215
Rio Negro	3	40 - 60	33	5	-95.6152
Rio Negro	3	40 - 60	34	5	-168.113
Rio Negro	3	40 - 60	35	5	-66.642
Rio Negro	3	40 - 60	36	5	-32.2986
