# Supplementary material for: Global atmospheric methane uptake by upland tree woody surfaces
Source: Nature. 2024 Jul 24;631(8022):796–800. doi: 10.1038/s41586-024-07592-w (PMC11269171; doi:10.1038/s41586-024-07592-w)
Supplement: Supplementary file 4 — Source Data Fig. 3 [file 41586_2024_7592_MOESM4_ESM.xlsx]

## Sheet: Fig3_data
Location	Species	Stem_flux	MAT
Cuniã (Br)	Multiple sp.	-56.4782	26
Gigante (Pa)	Heisteria concinna	-50.7458	26
Gigante (Pa)	Simarouba amara	-41.4237	26
Skogaryd (Se)	Pinus sylvestris	-9.89913	6.9
Skogaryd (Se)	Picea abies	-2.81634	6.9
Wytham (UK)	Fraxinus excelsior	-20.5348	10
Wytham (UK)	Acer pseudoplatanus	-13.7214	10
